# Supplementary material for: Identification and Functional Analysis of KH Family Genes Associated with Salt Stress in Rice
Source: Int J Mol Sci. 2024 May 29;25(11):5950. doi: 10.3390/ijms25115950 (PMC11172612; doi:10.3390/ijms25115950)
Supplement: Supplementary file 1 [file ijms-25-05950-s001.zip]

Archive with 1 entries (1 files):
- ijms-2944043-supplementary.pdf
